# Supplementary material for: Development and Characterization of Microsatellite Markers Based on the Chloroplast Genome of Tree Peony
Source: Genes (Basel). 2022 Aug 26;13(9):1543. doi: 10.3390/genes13091543 (PMC9498374; doi:10.3390/genes13091543)
Supplement: Supplementary file 1 [file genes-13-01543-s001.zip]

Archive with 1 entries (1 files):
- genes-1804004-supplementary.pdf
